# Supplementary material for: Biliverdinuria Caused by Exonic BLVRA Deletions in Two Dogs with Green Urine
Source: Genes (Basel). 2024 Nov 30;15(12):1561. doi: 10.3390/genes15121561 (PMC11675387; doi:10.3390/genes15121561)
Supplement: Supplementary file 1 [file genes-15-01561-s001.zip]

Archive with 2 entries (2 files):
- Biliverdinuria_Figures_S1-S2.pdf
- Biliverdinuria_Tables_S1-S9.xlsx
