# Supplementary material for: Biliverdinuria Caused by Exonic BLVRA Deletions in Two Dogs with Green Urine
Source: Genes (Basel). 2024 Nov 30;15(12):1561. doi: 10.3390/genes15121561 (PMC11675387; doi:10.3390/genes15121561)
Supplement: Supplementary file 1 [file genes-15-01561-s001.zip › Biliverdinuria_Tables_S1-S9.xlsx]

## Sheet: Table S1
Table S1. Primers for genotyping of the multiexonic BLVRA deletion (chr18:6,532,022-6,551,313del, UU_Cfam_GSD_1.0/canFam4) detected in Case 1.
Description	Direction	Sequence	Product		Taq	Annealing Temperature
			No Deletion	Deletion
PCR of region encompassing BLVRA exon 7	Forward	GTTGGGAACAATCACCCAAG	463 bp	-	Qiagen HotStarTaq	58
	Reverse	GCAGGCATCCTTCACTTCTT
PCR spanning chr18:6,532,022-6,551,313del (spanning exons 5-7)	Forward	AGCCAGAAAAGACCCCAAAT	- (19.6 kb; too large for detection)	277 bp	Qiagen HotStarTaq	58
	Reverse	TGGGTTTGTCTGATGTGTCTTC

## Sheet: Table S2
Table S2. Primers for BLVRA (ENSCAFT00805017018.1) exons.
Description	Direction	Sequence	Product	Taq	Annealing Temperature
Exon 1	Forward	TTCTTGGCTTTGGCTCAAGT	407 bp	Qiagen HotStarTaq	Touchdown PCR
	Reverse	CTGGAGGGGAAATGTTTTCA
Exon 2	Forward	TTCCTCATCTGGACCCTGAC	406 bp	Qiagen HotStarTaq	Touchdown PCR
	Reverse	CTCTGTGTCCCAACCCCTAA
Exon 3	Forward	CCCTGAGGCTGTTTTTCTCA	424 bp	Qiagen HotStarTaq	Touchdown PCR
	Reverse	TAATGGCCTCCTGCAACTTT
Exon 4	Forward	TCTCATCTGCCTTCCTTCGT	424 bp	Qiagen HotStarTaq	Touchdown PCR
	Reverse	CATTTCTCCACCCTGTTGGT
Exon 5	Forward	CACCTTCAGCTGGGGTATGT	488 bp	Qiagen HotStarTaq	Touchdown PCR
	Reverse	ATGTAAGCCCCATCAAGCAC
Exon 6	Forward	TTGGTCCCAATCACTTAGCC	468 bp	Qiagen HotStarTaq	Touchdown PCR
	Reverse	CTTTCAAGGCTCCTGTGAGG
Exon 7	Forward	GTTGGGAACAATCACCCAAG	463 bp	Qiagen HotStarTaq	Touchdown PCR
	Reverse	GCAGGCATCCTTCACTTCTT

## Sheet: Table S3
Table S3. Primers for the exonic BLVRA deletion (chr18:6,543,863-6,545,908del, UU_Cfam_GSD_1.0/canFam4) detected in Case 2.
Description	Direction	Sequence	Product		Taq	Annealing Temperature
			No Deletion	Deletion
PCR spanning chr18:6,543,863-6,545,908del (spanning exon 6)	Forward	CACCTTCAGCTGGGGTATGT	7354 bp	5308 bp	Takara PrimeSTAR GXL DNA Polymerase	60
	Reverse	GCAGGCATCCTTCACTTCTT

## Sheet: Table S4
Table S4. Primers for cDNA sequencing and QT-rPCR.
Description	Direction	Sequence	Product	Taq	Annealing Temperature
cDNA spanning BLVRA exon 6
BLVRA cDNA exon 3	Forward	AGTGAAAGTTCCAGCCATGC	499 bp (reference); 327 bp with exon 6 skipping	Qiagen HotStarTaq	Touchdown PCR
BLVRA cDNA exon 7	Reverse	TGTTCTCCAGGGAACCAGAT
QT-rPCR for BLVRA and housekeeping genes
BLVRA	Forward	AGTGAAAGTTCCAGCCATGC	112 bp	BioRad iTaq Universal SYBR Green Supermix	56
	Reverse	TCCACAGGTCCTGAGCTTCT
GUSB	Forward	AGACGCTTCCAA/GTACCCC	103 bp	BioRad iTaq Universal SYBR Green Supermix	56
	Reverse	AGGTGTGGTGTAGAGGAGCAC
HNRNPH1	Forward	CTCACTATGATCCACCACG	151 bp	BioRad iTaq Universal SYBR Green Supermix	56
	Reverse	TAGCCTCCATAACCTCCAC
CG14980	Forward	GCAGGAAGGGATTCTCCAG	74 bp	BioRad iTaq Universal SYBR Green Supermix	56
	Reverse	GGTCCAGTAAGAAATCTTCCATAA

## Sheet: Table S5
Table S5. Case 1 therapies administered with age of the dog at the time of therapy, dosage, route, and duration.
Drug class	Drug	Age (yrs)	Dosage and route	Duration
Antimicrobial	Doxycycline	0.4	10.5 mg/kg q12 PO	10 days
		0.67	10.7 mg/kg q12 PO	10 days
	Marbofloxacin (Zenequin, Zoetis, Parsippany, NJ)	0.4	5.2 mg/kg q24 PO	10 days
		0.46	5.2 mg/kg q24 PO	10 days
	Amoxicillin/clavulanate potassium (Clavamox, Zoetis, Parsippany, NJ)	1.18	11.6 mg/kg q12 PO	14 days
Immunosuppressive	Prednisolone	0.4	1.1 mg/kg q12 PO	3 weeks
		0.46	1.1 mg/kg q12 PO	2 months
		0.61	1.1 mg/kg q48 PO	8 months
		1.24	1.0 mg/kg q12 PO	4 months
		1.59	2.0 mg/kg q12 PO	3 days
		1.59	2.0 mg/kg q24 PO	3 days
		1.6	2.0 mg/kg q24 PO	3 days
		1.62	1.0 mg/kg AM, 0.5 mg/kg PM q24 PO	3 months
		2.09	0.5 mg/kg q12 PO	15 months
		3.28	0.5 mg/kg q24 alternating every other day with 1 mg/kg q24 PO	5 monhts
		3.7	0.4 mg/kg q24 PO	5 weeks
		3.8	0.2 mg/kg q24 alternating every other day with 0.4 mg/kg q24 PO	Ongoing (>2 years)
	Cyclosporine	0.69	5.4 mg/kg q24 PO	6 months
	Azathioprine	1.24	4.7 mg/kg q24 PO	7 days
		1.26	4.8 mg/kg q48 PO	10 months
Other	Fenbendazole	0.65	2 gm PO	3 days
	Levothyroxine	2.01	0.02 mg/kg q12 PO	5 weeks
		2.1	0.03 mg/kg q12 PO	1 year
		3.1	0.03 mg/kg q12 PO	Ongoing (>1 year)
	Vitamin B12	1.49	1000 mcg SQ q2-6wks	11 months

## Sheet: Table S6
Table S6. Urinalysis results of Case 1 and Case 2.
	Case 1			Case 2
Age at analysis (yrs)	3.2	3.33	5	2.15	3.7
Color	Green	Green	Green	Yellow	Dark Yellow
Clarity	Clear	Clear	Clear	Clear	Turbid
Specific gravity	1.015	1.012	1.041	1.02	1.029
Dipstick protein	1+	1+	2+	negative	trace
Dipstick bilirubin	1+	1+	2+	negative	negative
Dipstick blood	trace	negative	1+	negative	negative
pH	7	7	7	7	7
Sediment	0-3 WBCs/hpf, few fat droplets	few fat droplets	0-1 squamous epithelial cells/hpf, 0-3 WBCs/hpf, many struvite crystals/hpf, few fat droplets	2-3 fat droplets/hpf	11-20 fat droplets/hpf
WBC, white blood cell

## Sheet: Table S7
Table S7. Complete blood count and serum chemistry panel results for Case 1 and Case 2. Values outside of the reference interval are bolded and shaded in grey.
	Case 1					Case 2
Age at analysis (years)	3.2	3.3	5	Reference Interval	Units	1.7	3	Reference Interval	Units
HCT	28	32	25	40-55	%	53.6	56.1	38-57	%
MCV	78	79	78	62-74	fl	64	67	59-76	fl
MCHC	30	31	32	33-36	g/dL	35	34	33-39	g/dL
Reticulocytes	510	856	566	0-100	10^3/uL	58	92	10-110	10^3/uL
Platelets	680	760	622	200-500	10^3/uL	253	202	143-448	10^3/uL
MPV	10.8	11.9	11.1	7.5-14.6	fl	NA	NA	NA	fl
WBC	14.9	19.8	8.1	4.5-15.0	10^3/uL	11.2	9.2	4.9-17.6	10^3/uL
Neutrophils	11.9	16.2	5.8	2.6-11.0	10^3/uL	7.3	5.5	2.9-12.7	10^3/uL
Monocytes	0.7	1.8	0.6	0.2-1.0	10^3/uL	1	0.3	0.1-1.2	10^3/uL
Glucose	93	117	92	70-115	mg/dL	88	43*	63-114	mg/dL
BUN	18	14	13	7-30	mg/dL	14	11	9-31	mg/dL
Creatinine	0.64	0.61	0.85	0.6-1.6	mg/dL	0.8	0.6	0.5-1.5	mg/dL
Phosphorous	5.7	5.8	4.7	2.5-6.0	mg/dL	NA	4.5	2.5-6.1	mg/dL
Calcium	9.8	9.9	9.7	9.0-11.5	mg/dL	NA	9.4	8.4-11.8	mg/dL
Magnesium	2.4	2.5	2.5	1.8-2.4	mg/dL	NA	NA	NA	mg/dL
Total protein	5.8	6.6	5.8	5.0-7.0	g/dL	6.8	7	5.5-7.5	g/dL
Albumin	3.7	3.9	3.3	3.0-4.3	g/dL	3.3	3.2	2.7-3.9	g/dL
Globulin	2.1	2.7	2.5	1.5-3.2	g/dL	3.5	3.8	2.4-4.0	g/dL
Cholesterol	205	223	161	130-300	mg/dL	NA	313	131-345	mg/dL
CK	199	164	146	50-275	IU/L	NA	197	10-200	IU/L
Total bilirubin	0.1	0.1	0.1	0.0-0.2	mg/dL	NA	0.1	0.0-0.3	mg/dL
ALP	82	111	247	15-140	IU/L	32	34	5-160	IU/L
ALT	69	51	40	10-90	IU/L	59	36	18-121	IU/L
AST	29	30	24	15-45	IU/L	NA	31	16-55	IU/L
GGT	23	16	19	0-9	IU/L	NA	2	0-13	IU/L
Sodium	145	144	145	142-152	mmol/L	NA	147	142-152	mmol/L
Potassium	4.53	4.65	4.98	3.9-5.4	mmol/L	NA	5.1	4.0-5.4	mmol/L
Chloride	112	109.2	110.6	108-118	mmol/L	NA	111	108-119	mmol/L
Bicarbonate	14.5	18.2	20.6	15-25	mmol/L	NA	20	13-27	mmol/L
Anion gap	23	21	19	12-23	mmol/L	NA	21	11-26	mmol/L
ALP, alkaline phosphatase; ALT, alanine aminotransferase; AST, aspartate aminotransferase; BUN, blood urea nitrogen; CK, creatine kinase; GGT, gamma-glutamyl transferase; HCT, hematocrit; MCHC, mean corpuscular hemoglobin concentration; MCV, mean corpuscular volume; MPV, mean platelet volume; NA, not analyzed; RDW, red cell distribution width; WBC, white blood cells
*Suspected artifactual decrease due to delayed serum separation.

## Sheet: Table S8
Table S8. Genomic variants identified through whole genome sequencing (WGS) of Case 1 that passed preliminary filtering criteria. "Category" refers to the variant frequency in an internal WGS database of 671 dogs; variants that are "unique" were not present in the database, and those that are "rare" were found at a frequency of <0.005 in the database. "Impact" refers to Ensembl's Variant Effect P…
Genomic Annotation (UU_Cfam_GSD_1.0/canFam4)	Case Genotype	Category	Gene	Biotype	Consqeuence	Impact	Coding Sequence Annotation	Protein Annotation
chr18:40205616TCTGTGGATGC>T	homozygous	unique	OR5T2B	protein coding	frameshift variant	HIGH	NM_001389184.1:c.200_209del	NP_001376113.1:p.Val67AlafsTer5
chr25:50822435G>GCGGGCAGCCAGGATGCAGGGGTCGGGCAGCCAGGGTGCAGAAGTGGGGCAGCCAGGTGCAGGGGT	homozygous	unique	ANKMY1	protein coding	frameshift variant	HIGH	XM_038574402.1:c.3007_3008insACCCCTGCACCTGGCTGCCCCACTTCTGCACCCTGGCTGCCCGACCCCTGCATCCTGGCTGCCCG	XP_038430330.1:p.Ala1003AspfsTer255
chr27:20596876C>T	homozygous	unique	LOC486765	protein coding	stop gained	HIGH	XM_038576149.1:c.983G>A	XP_038432077.1:p.Trp328Ter
chr3:76173599CTAAA>C	homozygous	unique	DTHD1	protein coding	splice acceptor variant&intron variant	HIGH	XM_038533509.1:c.1396-5_1396-2del	NA
chr7:54994915C>T	homozygous	unique	LOC111096909	lncRNA	splice acceptor variant&non coding transcript variant	HIGH	XR_005362523.1:n.198-1G>A	NA
chrX:39711968C>A	homozygous	unique	LOC111094885	lncRNA	splice acceptor variant&non coding transcript variant	HIGH	XR_005386261.1:n.603-1G>T	NA
chr18:45927378C>G	homozygous	unique	MUC5AC	protein coding	stop gained	HIGH	XM_038563538.1:c.3333C>G	XP_038419466.1:p.Tyr1111Ter
chr1:44430384G>A	homozygous	unique	LOC119875961	protein coding	missense variant	MODERATE	XM_038526370.1:c.499G>A	XP_038382298.1:p.Asp167Asn
chr13:2160112C>T	homozygous	unique	FBXO43	protein coding	missense variant	MODERATE	XM_038555193.1:c.37G>A	XP_038411121.1:p.Ala13Thr
chr14:53300234C>T	homozygous	unique	PPP1R3A	protein coding	missense variant	MODERATE	XM_038557399.1:c.3155G>A	XP_038413327.1:p.Cys1052Tyr
chr18:24265664G>A	homozygous	unique	LOC119877255	protein coding	missense variant	MODERATE	XM_038564460.1:c.214G>A	XP_038420388.1:p.Val72Met
chr20:55040509T>A	homozygous	unique	PTPRS	protein coding	missense variant	MODERATE	XM_038567676.1:c.1739T>A	XP_038423604.1:p.Val580Glu
chr20:56081555C>T	homozygous	unique	ZFR2	protein coding	missense variant	MODERATE	XM_038567779.1:c.2771C>T	XP_038423707.1:p.Pro924Leu
chr21:27432117G>A	homozygous	unique	LOC119877380	protein coding	missense variant	MODERATE	XM_038569350.1:c.784C>T	XP_038425278.1:p.His262Tyr
chr24:13163835C>CGGAGGGAGGCGGCGGGACCGGGCGGGGGGGCGG	homozygous	unique	LOC119865624	protein coding	inframe insertion	MODERATE	XM_038571631.1:c.396_397insAGGCGGCGGGACCGGGCGGGGGGGCGGGGAGGG	XP_038427559.1:p.Gly132_Pro133insArgArgArgAspArgAlaGlyGlyArgGlyGly
chr26:38247G>GGCTCTTGAGGCCACCAGGGCAGAGGGAGGGAGGTGGTGGATTCCTGGACAAGGACAGTGAAGAGGTGGTTACCACCCGTTGGCGAACCTCTCTGGGGAAGTTCCA	homozygous	unique	ANHX	protein coding	inframe insertion	MODERATE	XM_038574538.1:c.420_421insTGGAACTTCCCCAGAGAGGTTCGCCAACGGGTGGTAACCACCTCTTCACTGTCCTTGTCCAGGAATCCACCACCTCCCTCCCTCTGCCCTGGTGGCCTCAAGAGC	XP_038430466.1:p.Ser140_Arg141insTrpAsnPheProArgGluValArgGlnArgValValThrThrSerSerLeuSerLeuSerArgAsnProProProProSerLeuCysProGlyGlyLeuLysSer
chr27:20596874C>T	homozygous	unique	LOC486765	protein coding	missense variant	MODERATE	XM_038576149.1:c.985G>A	XP_038432077.1:p.Ala329Thr
chr27:20597354T>C	homozygous	unique	LOC486765	protein coding	missense variant	MODERATE	XM_038576149.1:c.505A>G	XP_038432077.1:p.Met169Val
chr28:11040135T>TGAGCCACCAGAGCCACCCAAGCCATCAGAGCTACCCAAGCCATCCGAGCCACCCAAGCCACCA	homozygous	unique	C28H10orf62	protein coding	inframe insertion	MODERATE	XM_038578436.1:c.672_673insCAGAGCCACCCAAGCCATCAGAGCTACCCAAGCCATCCGAGCCACCCAAGCCACCAGAGCCAC	XP_038434364.1:p.His224_Ser225insGlnSerHisProSerHisGlnSerTyrProSerHisProSerHisProSerHisGlnSerHis
chr28:13204008G>A	homozygous	unique	CWF19L1	protein coding	missense variant	MODERATE	XM_038578517.1:c.844C>T	XP_038434445.1:p.Pro282Ser
chr3:63164846G>A	homozygous	unique	NKX1-1	protein coding	missense variant	MODERATE	XM_038532105.1:c.343G>A	XP_038388033.1:p.Ala115Thr
chr7:18195552A>G	homozygous	unique	TRMT1L	protein coding	missense variant	MODERATE	XM_038542305.1:c.950T>C	XP_038398233.1:p.Leu317Pro
chrX:41936406G>A	homozygous	unique	FTSJ1	protein coding	missense variant	MODERATE	XM_038587340.1:c.775G>A	XP_038443268.1:p.Gly259Ser
chrX:43190794C>T	homozygous	unique	CCNB3	protein coding	missense variant	MODERATE	NM_001005763.1:c.1952C>T	NP_001005763.1:p.Thr651Met
chrX:122782960G>GGGCGGC	homozygous	unique	SRPK3	protein coding	inframe insertion	MODERATE	XM_038588667.1:c.27_32dup	XP_038444595.1:p.Gly10_Gly11dup
chr1:108057465C>G	homozygous	unique	LHB	protein coding	missense variant	MODERATE	NM_001197033.1:c.76C>G	NP_001183962.1:p.Arg26Gly
chr27:20972156G>A	homozygous	unique	GYS2	protein coding	missense variant	MODERATE	XM_038576155.1:c.1874C>T	XP_038432083.1:p.Ala625Val
chr2:59575214G>A	homozygous	unique	CES1	protein coding	missense variant	MODERATE	NM_001003085.1:c.1294G>A	NP_001003085.1:p.Ala432Thr
chr24:26088127C>T	homozygous	unique	DSN1	protein coding	missense variant	MODERATE	XM_038572216.1:c.5G>A	XP_038428144.1:p.Arg2His
chr18:45946238G>A	homozygous	unique	MUC5AC	protein coding	missense variant	MODERATE	XM_038563538.1:c.15410G>A	XP_038419466.1:p.Arg5137Gln
chrX:41975373G>A	homozygous	unique	PORCN	protein coding	missense variant	MODERATE	XM_038587349.1:c.1139G>A	XP_038443277.1:p.Arg380Gln
chr11:1105685TC>T	homozygous	rare	IFGGB2	protein coding	frameshift variant	HIGH	NM_001313802.1:c.965del	NP_001300731.1:p.Gly322AspfsTer7
chr9:50928022G>A	homozygous	rare	FCN2	protein coding	stop gained	HIGH	XM_038548865.1:c.9G>A	XP_038404793.1:p.Trp3Ter
chr1:30788062C>T	homozygous	rare	ARFGEF3	protein coding	missense variant&splice region variant	MODERATE	XM_038526137.1:c.674C>T	XP_038382065.1:p.Thr225Met
chr11:379238C>G	homozygous	rare	ZFP62	protein coding	missense variant	MODERATE	XM_038551663.1:c.173G>C	XP_038407591.1:p.Ser58Thr
chr11:524127C>T	homozygous	rare	OR2V1	protein coding	missense variant	MODERATE	NM_001388851.1:c.761G>A	NP_001375780.1:p.Gly254Glu
chr11:628270T>C	homozygous	rare	TRIM52	protein coding	missense variant	MODERATE	XM_038551694.1:c.31A>G	XP_038407622.1:p.Ile11Val
chr11:693243T>C	homozygous	rare	LOC606863	protein coding	missense variant	MODERATE	NM_001313846.1:c.950A>G	NP_001300775.1:p.Lys317Arg
chr11:755624T>C	homozygous	rare	LOC481472	protein coding	missense variant	MODERATE	XM_038551675.1:c.1976A>G	XP_038407603.1:p.Asn659Ser
chr11:755726C>T	homozygous	rare	LOC481472	protein coding	missense variant	MODERATE	XM_038551675.1:c.1874G>A	XP_038407603.1:p.Ser625Asn
chr16:5639534G>A	homozygous	rare	OR2Q2	protein coding	missense variant	MODERATE	NM_001388869.1:c.788C>T	NP_001375798.1:p.Ala263Val
chr16:6540897C>T	homozygous	rare	LOC480788	C region	missense variant	MODERATE	unassigned_transcript_528.1:c.736G>A	NA.1:p.Gly246Ser
chr18:40591642C>G	homozygous	rare	OR5D17	protein coding	missense variant	MODERATE	NM_001388620.1:c.147G>C	NP_001375549.1:p.Met49Ile
chr18:40601271C>A	homozygous	rare	OR5D3	protein coding	missense variant	MODERATE	NM_001388621.1:c.184G>T	NP_001375550.1:p.Val62Phe
chr20:55906991G>C	homozygous	rare	LOC119864613	protein coding	missense variant	MODERATE	XM_038565390.1:c.1349G>C	XP_038421318.1:p.Arg450Pro
chr24:25498220G>A	homozygous	rare	EPB41L1	protein coding	missense variant	MODERATE	XM_038572171.1:c.79G>A	XP_038428099.1:p.Glu27Lys
chr25:50859756C>T	homozygous	rare	RNPEPL1	protein coding	missense variant	MODERATE	XM_038574405.1:c.701C>T	XP_038430333.1:p.Ser234Leu
chr27:20827172T>C	homozygous	rare	LOC119877631	protein coding	missense variant	MODERATE	XM_038576153.1:c.844A>G	XP_038432081.1:p.Ile282Val
chr33:24032131C>T	homozygous	rare	CFAP91	protein coding	missense variant	MODERATE	XM_038582940.1:c.1583C>T	XP_038438868.1:p.Thr528Ile
chr33:28803983A>G	homozygous	rare	SLC12A8	protein coding	missense variant	MODERATE	XM_038583067.1:c.1235T>C	XP_038438995.1:p.Val412Ala
chr36:3580734C>T	homozygous	rare	ERMN	protein coding	missense variant	MODERATE	XM_038584544.1:c.602G>A	XP_038440472.1:p.Arg201Gln
chr7:15848641C>T	homozygous	rare	LOC119876407	protein coding	missense variant	MODERATE	XM_038541746.1:c.158C>T	XP_038397674.1:p.Ser53Leu
chr7:15849394A>G	homozygous	rare	LOC119876407	protein coding	missense variant	MODERATE	XM_038541746.1:c.911A>G	XP_038397674.1:p.Gln304Arg
chr7:45394837G>C	homozygous	rare	SLC14A1	protein coding	missense variant	MODERATE	XM_038543376.1:c.103C>G	XP_038399304.1:p.Pro35Ala
chrX:38923425A>G	homozygous	rare	DUSP21	protein coding	missense variant	MODERATE	XM_038587230.1:c.277A>G	XP_038443158.1:p.Ser93Gly
chrX:39468113A>G	homozygous	rare	LOC612467	protein coding	missense variant	MODERATE	XM_038586498.1:c.950A>G	XP_038442426.1:p.Asn317Ser
chrX:43189563A>G	homozygous	rare	CCNB3	protein coding	missense variant	MODERATE	NM_001005763.1:c.721A>G	NP_001005763.1:p.Thr241Ala
chrX:43189834A>G	homozygous	rare	CCNB3	protein coding	missense variant	MODERATE	NM_001005763.1:c.992A>G	NP_001005763.1:p.Tyr331Cys
chrX:43225889A>G	homozygous	rare	LOC491883	protein coding	missense variant	MODERATE	XM_038587453.1:c.208A>G	XP_038443381.1:p.Lys70Glu
chrX:93922421C>T	homozygous	rare	LOC119878081	protein coding	missense variant	MODERATE	XM_038588230.1:c.67C>T	XP_038444158.1:p.Leu23Phe
chrX:43261536T>C	homozygous	rare	DGKK	protein coding	missense variant	MODERATE	XM_038588790.1:c.2312A>G	XP_038444718.1:p.Gln771Arg
chr38:18351299C>A	homozygous	rare	ALDH9A1	protein coding	missense variant	MODERATE	XM_038586217.1:c.744C>A	XP_038442145.1:p.Asp248Glu
chr7:79141689A>C	homozygous	rare	ACAA2	protein coding	missense variant	MODERATE	XM_038543977.1:c.336A>C	XP_038399905.1:p.Glu112Asp
chr18:45925894G>C	homozygous	rare	MUC5AC	protein coding	missense variant	MODERATE	XM_038563538.1:c.2857G>C	XP_038419466.1:p.Val953Leu
chr33:26427583G>T	homozygous	rare	PARP14	protein coding	missense variant	MODERATE	XM_038583029.1:c.4314G>T	XP_038438957.1:p.Gln1438His
chr13:38211138G>A	homozygous	rare	PLEC	protein coding	missense variant	MODERATE	XM_038555783.1:c.6952C>T	XP_038411711.1:p.Arg2318Trp
chrX:91605902G>T	homozygous	rare	IL13RA1	protein coding	missense variant	MODERATE	XM_038588154.1:c.58G>T	XP_038444082.1:p.Gly20Cys
chr1:108834222C>T	homozygous	rare	LIG1	protein coding	missense variant	MODERATE	XM_038528397.1:c.1178C>T	XP_038384325.1:p.Ala393Val
chr7:40268029G>A	homozygous	rare	TP53BP2	protein coding	missense variant	MODERATE	XM_038542890.1:c.1438G>A	XP_038398818.1:p.Ala480Thr
chrX:60130388C>T	homozygous	rare	ATRX	protein coding	missense variant	MODERATE	XM_038587756.1:c.3745G>A	XP_038443684.1:p.Val1249Met
chr13:48887520G>A	homozygous	rare	EXOC1	protein coding	missense variant	MODERATE	XM_038556148.1:c.232G>A	XP_038412076.1:p.Val78Ile
chrX:53797942T>C	homozygous	rare	PJA1	protein coding	missense variant	MODERATE	XM_038587616.1:c.82A>G	XP_038443544.1:p.Arg28Gly
chr23:18538532T>G	homozygous	rare	TOP2B	protein coding	missense variant	MODERATE	XM_038570683.1:c.4333T>G	XP_038426611.1:p.Ser1445Ala
chr21:28357816A>AG	heterozygous	unique	LOC119864936	protein coding	frameshift variant	HIGH	XM_038569358.1:c.99dup	XP_038425286.1:p.Ser34LeufsTer21
chr13:10078629C>CAGTTCTTCAGAGGTCAAATGCATCAAACGTTCAGCTATTGCAGCACATTGGGCTGAGTCTCTTATAAACTCTCCTTGTTTATCACCGACCACGAGCTCTGGCCATG	heterozygous	unique	NUDCD1	protein coding	splice acceptor variant	HIGH	XM_038555344.1:c.1174-2_1174-1insCATGGCCAGAGCTCGTGGTCGGTGATAAACAAGGAGAGTTTATAAGAGACTCAGCCCAATGTGCTGCAATAGCTGAACGTTTGATGCATTTGACCTCTGAAGAACT	NA
chr7:30754376A>C	heterozygous	unique	RCSD1	protein coding	start lost	HIGH	XM_038542639.1:c.2T>G	XP_038398567.1:p.Met1?
chr28:41701025C>A	heterozygous	unique	SYCE1	protein coding	splice donor variant	HIGH	XM_038579215.1:c.271+1G>T	NA
chr20:40479664CA>C	heterozygous	unique	USP19	protein coding	frameshift variant	HIGH	XM_038566471.1:c.3804del	XP_038422399.1:p.Gly1269ValfsTer9
chr27:43552334G>A	heterozygous	unique	ANKRD33	protein coding	missense variant	MODERATE	XM_038576167.1:c.505G>A	XP_038432095.1:p.Ala169Thr
chr27:38090637G>C	heterozygous	unique	ARID2	protein coding	missense variant	MODERATE	XM_038577417.1:c.4271G>C	XP_038433345.1:p.Gly1424Ala
chr27:38090645C>A	heterozygous	unique	ARID2	protein coding	missense variant	MODERATE	XM_038577417.1:c.4279C>A	XP_038433345.1:p.Pro1427Thr
chr20:51020968G>T	heterozygous	unique	ATG4D	protein coding	missense variant	MODERATE	XM_038567309.1:c.799C>A	XP_038423237.1:p.Arg267Ser
chr26:10873199A>G	heterozygous	unique	CFAP73	protein coding	missense variant	MODERATE	XM_038575164.1:c.211A>G	XP_038431092.1:p.Lys71Glu
chr21:22335171G>A	heterozygous	unique	EMSY	protein coding	missense variant	MODERATE	XM_038568558.1:c.629C>T	XP_038424486.1:p.Ser210Leu
chr20:4695150G>A	heterozygous	unique	GRIP2	protein coding	missense variant	MODERATE	XM_038565541.1:c.3076C>T	XP_038421469.1:p.Arg1026Cys
chr2:60826801A>C	heterozygous	unique	IRX3	protein coding	missense variant	MODERATE	XM_038529634.1:c.1304A>C	XP_038385562.1:p.His435Pro
chr28:40669224G>A	heterozygous	unique	JAKMIP3	protein coding	missense variant	MODERATE	XM_038579154.1:c.2369G>A	XP_038435082.1:p.Arg790His
chr24:47916297C>T	heterozygous	unique	KCNQ2	protein coding	missense variant	MODERATE	XM_038572847.1:c.848G>A	XP_038428775.1:p.Gly283Glu
chr27:44251923A>C	heterozygous	unique	KRT77	protein coding	missense variant	MODERATE	XM_038577741.1:c.132T>G	XP_038433669.1:p.Cys44Trp
chr27:44251925A>C	heterozygous	unique	KRT77	protein coding	missense variant	MODERATE	XM_038577741.1:c.130T>G	XP_038433669.1:p.Cys44Gly
chr3:91871293C>A	heterozygous	unique	LCORL	protein coding	missense variant	MODERATE	XM_038533597.1:c.2240C>A	XP_038389525.1:p.Pro747Gln
chr21:41386209A>G	heterozygous	unique	LOC111089962	protein coding	missense variant	MODERATE	XM_038569196.1:c.382A>G	XP_038425124.1:p.Ser128Gly
chr21:41386210G>A	heterozygous	unique	LOC111089962	protein coding	missense variant	MODERATE	XM_038569196.1:c.383G>A	XP_038425124.1:p.Ser128Asn
chr21:27245617G>A	heterozygous	unique	LOC119864882	protein coding	missense variant	MODERATE	XM_038568147.1:c.487G>A	XP_038424075.1:p.Ala163Thr
chr21:27245851G>A	heterozygous	unique	LOC119864882	protein coding	missense variant	MODERATE	XM_038568147.1:c.721G>A	XP_038424075.1:p.Val241Met
chr21:27245879G>A	heterozygous	unique	LOC119864882	protein coding	missense variant	MODERATE	XM_038568147.1:c.749G>A	XP_038424075.1:p.Arg250Gln
chr21:27246100C>A	heterozygous	unique	LOC119864882	protein coding	missense variant	MODERATE	XM_038568147.1:c.970C>A	XP_038424075.1:p.Leu324Ile
chr24:47329805A>AGGC	heterozygous	unique	LOC119865717	protein coding	inframe insertion	MODERATE	XM_038572805.1:c.167_169dup	XP_038428733.1:p.Arg56dup
chr1:47428121A>T	heterozygous	unique	LOC119870662	protein coding	missense variant	MODERATE	XM_038525596.1:c.397T>A	XP_038381524.1:p.Trp133Arg
chr3:41561938T>G	heterozygous	unique	LOC119876159	protein coding	missense variant	MODERATE	XM_038533685.1:c.191T>G	XP_038389613.1:p.Leu64Arg
chr24:32102013T>C	heterozygous	unique	LOC119877479	protein coding	missense variant	MODERATE	XM_038572377.1:c.410A>G	XP_038428305.1:p.Lys137Arg
chr21:26069330C>G	heterozygous	unique	LOC609621	protein coding	missense variant	MODERATE	XM_038568793.1:c.647G>C	XP_038424721.1:p.Gly216Ala
chr21:21670531G>A	heterozygous	unique	MYO7A	protein coding	missense variant	MODERATE	XM_038568527.1:c.4822C>T	XP_038424455.1:p.Arg1608Trp
chr21:27198466G>T	heterozygous	unique	OR51A25	protein coding	missense variant	MODERATE	XM_038568842.1:c.4C>A	XP_038424770.1:p.Leu2Ile
chr21:27229213G>A	heterozygous	unique	OR51F23	protein coding	missense variant	MODERATE	NM_001388692.1:c.158C>T	NP_001375621.1:p.Thr53Ile
chr21:28027886C>A	heterozygous	unique	OR52AB2	protein coding	missense variant	MODERATE	XM_038568158.1:c.725C>A	XP_038424086.1:p.Thr242Lys
chr21:29213573T>A	heterozygous	unique	OR52D3	protein coding	missense variant	MODERATE	NM_001389005.1:c.457T>A	NP_001375934.1:p.Cys153Ser
chr21:27913821G>A	heterozygous	unique	OR52E1	protein coding	missense variant	MODERATE	NM_001388843.1:c.812G>A	NP_001375772.1:p.Arg271His
chr21:27901418G>A	heterozygous	unique	OR52E2	protein coding	missense variant	MODERATE	NM_001389031.1:c.520C>T	NP_001375960.1:p.Arg174Cys
chr21:27919739G>C	heterozygous	unique	OR52S1	protein coding	missense variant	MODERATE	XM_038569354.1:c.235C>G	XP_038425282.1:p.Leu79Val
chr28:2428107A>C	heterozygous	unique	OR6D6	protein coding	missense variant	MODERATE	XM_038579225.1:c.533A>C	XP_038435153.1:p.His178Pro
chr20:27767234C>T	heterozygous	unique	SYNPR	protein coding	missense variant	MODERATE	XM_038565948.1:c.484G>A	XP_038421876.1:p.Val162Ile
chrX:76309203G>T	heterozygous	unique	TCEAL6	protein coding	missense variant	MODERATE	XM_038587909.1:c.437C>A	XP_038443837.1:p.Ala146Glu
chr1:100312532C>T	heterozygous	unique	RPS5	protein coding	missense variant	MODERATE	XM_038527562.1:c.593G>A	XP_038383490.1:p.Arg198His
chr1:100312533G>T	heterozygous	unique	RPS5	protein coding	missense variant	MODERATE	XM_038527562.1:c.592C>A	XP_038383490.1:p.Arg198Ser
chr18:51144446C>T	heterozygous	unique	SPTBN2	protein coding	missense variant	MODERATE	XM_038563796.1:c.116C>T	XP_038419724.1:p.Ala39Val
chr25:35361023G>T	heterozygous	unique	FGF17	protein coding	missense variant	MODERATE	XM_038573896.1:c.610C>A	XP_038429824.1:p.Arg204Ser
chr24:48000878G>T	heterozygous	unique	HELZ2	protein coding	missense variant	MODERATE	XM_038572876.1:c.5324C>A	XP_038428804.1:p.Ala1775Glu
chr20:37871207G>A	heterozygous	unique	GLYCTK	protein coding	missense variant	MODERATE	XM_038566248.1:c.844C>T	XP_038422176.1:p.Arg282Cys
chr18:55555661C>T	heterozygous	unique	PPP1R32	protein coding	missense variant	MODERATE	XM_038564373.1:c.985G>A	XP_038420301.1:p.Val329Ile
chr24:17299520T>G	heterozygous	unique	PRNP	protein coding	missense variant	MODERATE	NM_001013423.1:c.533A>C	NP_001013441.1:p.Asn178Thr
chr24:17299532C>T	heterozygous	unique	PRNP	protein coding	missense variant	MODERATE	NM_001013423.1:c.521G>A	NP_001013441.1:p.Ser174Asn
chr20:39804781C>T	heterozygous	unique	MST1R	protein coding	missense variant	MODERATE	XM_038566398.1:c.3554C>T	XP_038422326.1:p.Ser1185Leu
chr21:34548811G>A	heterozygous	unique	CTR9	protein coding	missense variant	MODERATE	XM_038569042.1:c.3200G>A	XP_038424970.1:p.Gly1067Asp
chr28:14487988T>G	heterozygous	unique	FBXW4	protein coding	missense variant	MODERATE	XM_038578579.1:c.113A>C	XP_038434507.1:p.Lys38Thr
chr24:47512555A>G	heterozygous	unique	COL9A3	protein coding	missense variant	MODERATE	NM_001197171.1:c.1042A>G	NP_001184100.1:p.Lys348Glu
chr20:42316288A>G	heterozygous	unique	PTH1R	protein coding	missense variant	MODERATE	NM_001003155.1:c.716T>C	NP_001003155.1:p.Val239Ala
chr18:52070183C>T	heterozygous	unique	SIPA1	protein coding	missense variant	MODERATE	XM_038563914.1:c.233G>A	XP_038419842.1:p.Arg78His
chr26:38864952T>G	heterozygous	unique	LIPN	protein coding	missense variant	MODERATE	XM_038576064.1:c.194T>G	XP_038431992.1:p.Ile65Ser
chr26:35963771T>G	heterozygous	unique	DKK1	protein coding	missense variant	MODERATE	XM_038574537.1:c.401A>C	XP_038430465.1:p.Asn134Thr
chr25:19066376G>A	heterozygous	unique	PTPN18	protein coding	missense variant	MODERATE	XM_038574497.1:c.2254C>T	XP_038430425.1:p.Pro752Ser
chr18:51479492G>C	heterozygous	unique	RIN1	protein coding	missense variant	MODERATE	XM_038563838.1:c.403G>C	XP_038419766.1:p.Glu135Gln
chr25:38172223C>T	heterozygous	unique	DOCK10	protein coding	missense variant	MODERATE	XM_038573959.1:c.5723G>A	XP_038429887.1:p.Gly1908Asp

## Sheet: Table S9
Table S9. Forty-two variants identified in whole genome sequencing of Case 1 that met filtering criteria, including involving a gene with a Phenolyzer score for "anemia" of ≥0.05.
Genomic Annotation (UU_Cfam_GSD_1.0/canFam4)	Case Genotype	Category	Gene	Phenolyzer			OMIM Associated Disorders	Consqeuence	Impact	Protein Annotation	Mutpred2	Polyphen2 HumVar
				Rank	Score	Status
chr18:45927378C>G	homozygous	unique	MUC5AC	3226	0.12	Predicted	NA	stop gained	HIGH	XP_038419466.1:p.Tyr1111Ter	NA - High impact	NA - High impact
chr9:50928022G>A	homozygous	rare	FCN2	7035	0.06	Predicted	NA	stop gained	HIGH	XP_038404793.1:p.Trp3Ter	NA - High impact	NA - High impact
chr20:40479664CA>C	heterozygous	unique	USP19	7120	0.06	Predicted	NA	frameshift variant	HIGH	XP_038422399.1:p.Gly1269ValfsTer9	NA - High impact	NA - High impact
chr1:100312533G>T	heterozygous	unique	RPS5	508	0.22	Predicted	NA	missense variant	MODERATE	XP_038383490.1:p.Arg198Ser	Pathogenic (0.890); Molecular mechanisms: altered coiled coil, altered disordered interface, gain of relative solvent accessibiity, gain of phosphorylation at R198, gain of methylation at K193, loss of helix, lloss of acetylation at K201, loss of SUMOylation at K193, gain of ubiquitylation at K201, altered DNA biding; Affected PROSITE and ELM motifs: ELME000053, ELME000146	Probably damaging (0.999)
chr2:59575214G>A	homozygous	unique	CES1	2384	0.14	Predicted	618057: Drug metabolism, altered, CES1-related	missense variant	MODERATE	NP_001003085.1:p.Ala432Thr	Pathogenic (0.833); Molecular mechanisms: gain of relative solvent accessibility, altered metal binding, gain of allosteric site at P427, altered transmembrane protein	Possibly damaging (0.854)
chr1:108057465C>G	homozygous	unique	LHB	999	0.19	Predicted	228300: Hypogonadotrophic hypogonadism 23 with or without anosmia	missense variant	MODERATE	NP_001183962.1:p.Arg26Gly	Pathogenic (0.619); Molecular mechanisms: loss of ADP-ribosylation at R26, gian of strand, altered transmembrane protein, gain of disulfide linkage at C29, altered signal peptide	Possibly damaging (0.854)
chrX:53797942T>C	homozygous	rare	PJA1	5399	0.08	Predicted	NA	missense variant	MODERATE	XP_038443544.1:p.Arg28Gly	Pathogenic (0.0867); Molecular mechanisms: altered disordered interface, loss of proteolytic cleavage at R24, altered transmembrane domain, altered metal binding, loss of amidation at Y25; Affected PROSITE and ELM motifs: ELME000093, ELME000102, ELME000103, ELME000108, ELME000233, PS00009	Possibly damaging (0.854)
chr1:100312532C>T	heterozygous	unique	RPS5	508	0.22	Predicted	NA	missense variant	MODERATE	XP_038383490.1:p.Arg198His	Pathogenic (0.844); Molecular mechanisms: altered coiled coil, altered disordered interface, loss of helix, loss of methylation at K193, loss of acetylation at K201, loss of SUMOylation at K193, altered DNA biding, loss of ubiquitylation at K201; Affected PROSITE and ELM motifs: ELME000146	Possibly damaging (0.490)
chr26:38864952T>G	heterozygous	unique	LIPN	4411	0.1	Predicted	613943: Ichthyosis, congenital, autosomal recessive 8	missense variant	MODERATE	XP_038431992.1:p.Ile65Ser	Pathogenic (0.916); Molecular mechanisms: gain of intrinsic disorder, altered ordered interface, altered metal binding, gain of catalytic site at R64, gain of relative solvent accessibility, altered transmembrane protein, gain of allosteric site and R64, altered stability, altered DNA binding; Affected PROSITE and ELM motifs: ELME000053, ELME000070, ELME000136, ELME000159	Probably damaging (1.000)
chr20:42316288A>G	heterozygous	unique	PTH1R	3937	0.1	SeedGene	215045: Chondrodysplasia, Blomstrand type; 600002: Eiken syndrome; 125350: Failure of tooth eruption, primary; 156400: Metaphyseal chondrodysplasia, Murk Jansen type	missense variant	MODERATE	NP_001003155.1:p.Val239Ala	Pathogenic (0.675); Molecular mechanisms: gain of helix, loss of strand, altered metal binding, altered stability; Affected PROSITE and ELM motifs: ELME000065	Probably damaging (0.972)
chr26:35963771T>G	heterozygous	unique	DKK1	4697	0.09	Predicted	NA	missense variant	MODERATE	XP_038430465.1:p.Asn134Thr	Pathogenic (0.812); Molecular mechanisms: loss of disulfide linkage at C131, altered transmembrane protein, loss of catalytic site at C136, altered metal binding; Affected PROSITE and ELM motifs: ELME000079	Benign (0.315)
chr25:38172223C>T	heterozygous	unique	DOCK10	6899	0.06	Predicted	NA	missense variant	MODERATE	XP_038429887.1:p.Gly1908Asp	Pathogenic (0.630); Molecular mechanisms: altered ordered interface, gain of B-factor, gain of sulfation at Y1911	Unknown
chr13:38211138G>A	homozygous	rare	PLEC	4070	0.1	SeedGene	616487: Epidermolysis bullosa simplex 5D, generalized intermediate, autosomal recessive; 131950: Epidermolysis bullosa simplex 5A, Ogna type; 226670: Epidermolysis bullosa simplex 5B, with muscular dystrophy; 612138: Epidermolysis bullosa simplex 5C, with pyloric atresia; 613723: Muscular dystrophy, limb-girdle, autosomal recessive 17	missense variant	MODERATE	XP_038411711.1:p.Arg2318Trp	Benign (0.227)	Probably damaging (0.998)
chr18:51479492G>C	heterozygous	unique	RIN1	6812	0.06	Predicted	NA	missense variant	MODERATE	XP_038419766.1:p.Glu135Gln	Benign (0.182)	Probably damaging (0.994)
chr33:26427583G>T	homozygous	rare	PARP14	3690	0.11	Predicted	NA	missense variant	MODERATE	XP_038438957.1:p.Gln1438His	Benign (0.416)	Probably damaging (0.938)
chr13:48887520G>A	homozygous	rare	EXOC1	5392	0.08	Predicted	NA	missense variant	MODERATE	XP_038412076.1:p.Val78Ile	Benign (0.152)	Possibly damaging (0.854)
chr23:18538532T>G	homozygous	rare	TOP2B	6304	0.07	Predicted	126431: B-cell immunodeficiency, distal limb anomalies, and urogenital malformations609296:	missense variant	MODERATE	XP_038426611.1:p.Ser1445Ala	Benign (0.071)	Possibly damaging (0.817)
chr18:51144446C>T	heterozygous	unique	SPTBN2	1309	0.17	Predicted	600224: Spinocerebellar ataxia 5; 615386: Spinocerebellar ataxia, autosomal recessive 14	missense variant	MODERATE	XP_038419724.1:p.Ala39Val	Benign (0.140)	Possibly damaging (0.462)
chr20:37871207G>A	heterozygous	unique	GLYCTK	1957	0.15	Predicted	220120: D-glyceric aciduria	missense variant	MODERATE	XP_038422176.1:p.Arg282Cys	Benign (0.336)	Possibly damaging (0.862)
chrX:91605902G>T	homozygous	rare	IL13RA1	4218	0.1	Predicted	NA	missense variant	MODERATE	XP_038444082.1:p.Gly20Cys	Benign (0.416)	Unknown
chr18:45946238G>A	homozygous	unique	MUC5AC	3226	0.12	Predicted	NA	missense variant	MODERATE	XP_038419466.1:p.Arg5137Gln	Benign (0.090)	Unknown
chr24:26088127C>T	homozygous	unique	DSN1	3036	0.12	Predicted	NA	missense variant	MODERATE	XP_038428144.1:p.Arg2His	Benign (0.038)	Unknown
chr18:45925894G>C	homozygous	rare	MUC5AC	3226	0.12	Predicted	NA	missense variant	MODERATE	XP_038419466.1:p.Val953Leu	Benign (0.457)	Benign (0.183)
chr1:108834222C>T	homozygous	rare	LIG1	4638	0.09	Predicted	619774: Immunodeficiency 96	missense variant	MODERATE	XP_038384325.1:p.Ala393Val	Benign (0.099)	Benign (0.117)
chrX:60130388C>T	homozygous	rare	ATRX	5203	0.08	SeedGene	300448: Alpha-thalassemia myelodysplasia syndrome, somatic; 301040: Alpha-thalassemia/impaired intellectual development syndrome; 309580: Intellectual disability-hypotonic facies syndrome, X-linked	missense variant	MODERATE	XP_038443684.1:p.Val1249Met	Benign (0.077)	Benign (0.037)
chr27:20972156G>A	homozygous	unique	GYS2	1019	0.19	Predicted	240600: Glycogen storage disease 0, liver	missense variant	MODERATE	XP_038432083.1:p.Ala625Val	Benign (0.197)	Benign (0.010)
chrX:41975373G>A	homozygous	unique	PORCN	6032	0.07	Predicted	305600: Focal dermal hypoplasia	missense variant	MODERATE	XP_038443277.1:p.Arg380Gln	Benign (0.175)	Benign (0.005)
chr7:79141689A>C	homozygous	rare	ACAA2	2663	0.13	Predicted	NA	missense variant	MODERATE	XP_038399905.1:p.Glu112Asp	Benign (0.413)	Benign (0.004)
chr38:18351299C>A	homozygous	rare	ALDH9A1	1858	0.15	Predicted	NA	missense variant	MODERATE	XP_038442145.1:p.Asp248Glu	Benign (0.278)	Benign (0.003)
chr7:40268029G>A	homozygous	rare	TP53BP2	4790	0.09	Predicted	NA	missense variant	MODERATE	XP_038398818.1:p.Ala480Thr	Benign (0.058)	Benign (0.003)
chrX:43261536T>C	homozygous	rare	DGKK	1598	0.16	Predicted	NA	missense variant	MODERATE	XP_038444718.1:p.Gln771Arg	Benign (0.209)	Benign (0.001)
chr25:35361023G>T	heterozygous	unique	FGF17	1863	0.15	Predicted	615270: Hypogonadotropic hypogonadism 20 with or without anosmia	missense variant	MODERATE	XP_038429824.1:p.Arg204Ser	Benign (0.277)	Benign (0.009)
chr18:55555661C>T	heterozygous	unique	PPP1R32	2188	0.14	SeedGene	NA	missense variant	MODERATE	XP_038420301.1:p.Val329Ile	Benign (0.194)	Benign (0.056)
chr24:17299532C>T	heterozygous	unique	PRNP	2188	0.14	SeedGene	245300: {Kuru, susceptibility to}; 137440: Cerebral amyloid angiopathy, PRNP-related; 123400: Creutzfeldt-Jakob disease; 137440: Gerstmann-Straussler disease; 603218: Huntington disease-like 1; 600072: Insomnia, fatal familial; 606688: Spongiform encephalopathy with neuropsychiatric features	missense variant	MODERATE	NP_001013441.1:p.Ser174Asn	Benign (0.256)	Benign (0.002)
chr24:17299520T>G	heterozygous	unique	PRNP	2188	0.14	SeedGene	245300: {Kuru, susceptibility to}; 137440: Cerebral amyloid angiopathy, PRNP-related; 123400: Creutzfeldt-Jakob disease; 137440: Gerstmann-Straussler disease; 603218: Huntington disease-like 1; 600072: Insomnia, fatal familial; 606688: Spongiform encephalopathy with neuropsychiatric features	missense variant	MODERATE	NP_001013441.1:p.Asn178Thr	Benign (0.436)	Benign (0.014)
chr24:48000878G>T	heterozygous	unique	HELZ2	1948	0.15	Predicted	NA	missense variant	MODERATE	XP_038428804.1:p.Ala1775Glu	Benign (0.272)	Benign (0.023)
chr20:39804781C>T	heterozygous	unique	MST1R	3165	0.12	Predicted	617075: {Nasopharyngeal carcinoma, susceptibility to, 3}	missense variant	MODERATE	XP_038422326.1:p.Ser1185Leu	Benign (0.334)	Benign (0.041)
chr21:34548811G>A	heterozygous	unique	CTR9	3213	0.12	Predicted	NA	missense variant	MODERATE	XP_038424970.1:p.Gly1067Asp	Benign (0.126)	Benign (0.012)
chr28:14487988T>G	heterozygous	unique	FBXW4	3378	0.11	Predicted	NA	missense variant	MODERATE	XP_038434507.1:p.Lys38Thr	Benign (0.294)	Unknown
chr24:47512555A>G	heterozygous	unique	COL9A3	3843	0.1	Predicted	603932: {Intervertebral disc disease, susceptibility to}; 600969: Epiphyseal dysplasia, multiple, 3, with or without myopathy; 620022: Stickler syndrome, type VI	missense variant	MODERATE	NP_001184100.1:p.Lys348Glu	Benign (0.399)	Benign (0.307)
chr18:52070183C>T	heterozygous	unique	SIPA1	4383	0.1	Predicted	NA	missense variant	MODERATE	XP_038419842.1:p.Arg78His	Benign (0.067)	Benign (0.002)
chr25:19066376G>A	heterozygous	unique	PTPN18	6295	0.07	Predicted	NA	missense variant	MODERATE	XP_038430425.1:p.Pro752Ser	Benign (0.228)	Benign (0.305)
